# Supplementary material for: The association of diabetic retinopathy and diabetic kidney disease in patients with type 2 diabetes mellitus: a prospective observational research study
Source: Front Endocrinol (Lausanne). 2025 Sep 1;16:1473517. doi: 10.3389/fendo.2025.1473517 (PMC12433849; doi:10.3389/fendo.2025.1473517)
Supplement: Supplementary file 4 [file Table1.xlsx]

## Sheet: Sheet1
Supplementary table 1. Raw data on subject demographics and clinical characteristics of T2DM patients in the prospective observational research.
Patient ID	Genders	Age	BMI	Duration of DM (years)	DR staging	SBP (mmHg)	DBP (mmHg)	HbA1c (%)	UPCR	SCr (mmol/l)	eGFR (ml/min/1.73 m2)	TC (mmol/l)	TG (mmol/l)	HDL (mmol/l)	LDL (mmol/l)	Hcy	CysC	β2-MG	Traditional Chinese medicine syndrome type	Medication strategy
Patient001	female	74	19.86	8	T2DM without DR	122	87	11.1	411.12	81.1	132	3.33	0.98	0.92	1.42	8	0.87	2.25	Qi-yin deficiency	Injectable insulin
Patient002	male	73	27.54	4	T2DM without DR	136	84	9.2	480.39	80.4	88	4.31	1.04	1.18	2.21	8	0.85	2.2	Qi-yin deficiency	Oral hypoglycaemic agents, oral antihypertensive agents
Patient003	female	71	25.47	13	T2DM without DR	144	76	7.6	549.13	76.7	122	4.66	1.4	1.29	1.35	17	0.8	1.7	Qi-yin deficiency	Oral hypoglycaemic agents, oral antihypertensive agents
Patient004	female	70	24.13	17	T2DM without DR	139	78	10	476.29	75.6	87	4.17	1.08	1.53	1.77	16	0.8	1.9	Qi-yin deficiency	Injectable insulin, oral antihypertensive agents
Patient005	male	69	28.33	21	T2DM without DR	145	80	8.4	513.63	74.4	134	4.33	0.74	1.62	1.71	16	1.3	2.8	Deficiency of liver and kidney	Oral hypoglycaemic agents, oral antihypertensive agents, oral anticoagulants, oral anticoagulants
Patient006	female	68	19.05	12	T2DM without DR	138	84	7	775.15	72.4	77	4.56	1.7	1.35	1.95	13	0.8	2.1	Deficiency of liver and kidney	Oral hypoglycaemic agents
Patient007	female	68	24.34	10	T2DM without DR	140	77	6.5	429.97	68.9	79	3.76	1.51	1.55	2.13	14	1.1	2.1	Qi-yin deficiency	Oral hypoglycaemic agents, oral antihypertensive agents
Patient008	female	68	19.05	12	T2DM without DR	122	77	8	273.21	67.2	107	4.11	0.91	0.88	1.63	13	0.8	2.1	Qi-yin deficiency	Oral hypoglycaemic agents
Patient009	female	67	24.77	20	T2DM without DR	132	80	7	363.04	65.2	92	3.49	1.61	1.54	1.32	21	1	2.3	Qi-yin deficiency	Oral hypoglycaemic agents
Patient010	male	67	21.77	10	T2DM without DR	127	75	8	548.55	63.8	128	4.3	1.03	1.39	1.84	14	1.01	1.63	Qi-yin deficiency	Oral hypoglycaemic agents
Patient011	female	66	21.08	1	T2DM without DR	137	81	6	483.73	75.6	112	4.19	0.85	1.42	1.04	13	0.9	1.7	Qi-yin deficiency	Oral hypoglycaemic agents
Patient012	female	66	17.31	10	T2DM without DR	114	75	10	504.88	74.4	129	3.47	0.97	1.64	1.23	13	0.9	1.1	Qi-yin deficiency	Injectable insulin
Patient013	male	66	22.76	18	T2DM without DR	132	80	11	514.57	72.4	80	3.96	1.29	1.08	1.99	17	0.8	1.6	Qi-yin deficiency	Injectable insulin
Patient014	female	64	22.66	5	T2DM without DR	122	76	6	582.91	68.9	77	3.6	1.34	0.92	2.35	19	0.9	18	Qi-yin deficiency	Oral hypoglycaemic agents
Patient015	male	63	21.97	8	T2DM without DR	140	70	7.1	555.01	67.2	95	5.04	1.45	1.18	2.28	15	1.5	1.7	Qi-yin deficiency	Oral hypoglycaemic agents, oral antihypertensive agents
Patient016	male	63	20.8	18	T2DM without DR	120	83	7	548.12	65.2	116	4.84	1.4	1.29	1.27	16	1.63	3.23	Qi-yin deficiency	Oral hypoglycaemic agents
Patient017	female	63	21.99	1	T2DM without DR	137	73	11	712.81	63.8	137	4.6	1.2	1.53	2.01	14	0.92	1.74	Qi-yin deficiency	Injectable insulin, oral antihypertensive agents
Patient018	female	63	22.94	6	T2DM without DR	125	74	10	573.72	59.6	93	4.34	1.09	1.62	2.48	10	1	1.8	Qi-yin deficiency	Injectable insulin
Patient019	male	62	23.67	8	T2DM without DR	134	72	10.2	582.8	60.4	105	4.7	0.54	1.37	1.89	12	1.3	1.8	Qi-yin deficiency	Injectable insulin
Patient020	male	62	19.53	3	T2DM without DR	161	75	7	398.38	86.3	108	4.32	0.65	1.68	1.95	15	1.03	1.53	Qi-yin deficiency	Oral hypoglycaemic agents, oral antihypertensive agents
Patient021	female	62	24.69	7	T2DM without DR	132	87	8.6	411.12	97.5	86	5.14	1.21	1.44	2.13	14	1.2	2	Qi-yin deficiency	Injectable insulin
Patient022	male	61	20.81	10	T2DM without DR	139	82	9	430.39	90.8	95	4.84	0.71	1.2	1.63	16	0.9	1.8	Qi-yin deficiency	Oral hypoglycaemic agents, oral antihypertensive agents
Patient023	male	61	21.1	5	T2DM without DR	123	76	8.5	549.13	93.2	73	4.6	0.81	1.12	1.32	9	1.04	2.17	Qi-yin deficiency	Oral hypoglycaemic agents
Patient024	female	61	18.75	5	T2DM without DR	130	85	9	476.29	74.9	63	4.34	1.19	1.22	1.84	13	0.8	1.5	Qi-yin deficiency	Injectable insulin
Patient025	male	60	20.52	20	T2DM without DR	137	77	7	513.61	96.7	95	4.7	1.35	1.5	1.04	13	0.8	1.9	Qi-yin deficiency	Oral hypoglycaemic agents, oral antihypertensive agents
Patient026	male	60	21.95	13	T2DM without DR	140	72	7.2	715.15	81.4	137	4.32	1.13	1.31	1.23	17	0.86	1.99	Qi-yin deficiency	Oral hypoglycaemic agents, oral antihypertensive agents
Patient027	male	60	27.33	14	T2DM without DR	138	76	9	439.97	85.1	106	5.14	1.46	1.57	1.99	9	0.95	1.6	Qi-yin deficiency	Oral hypoglycaemic agents, oral antihypertensive agents
Patient028	male	60	19.92	20	T2DM without DR	137	79	8	273.51	84.3	63	4.14	1.64	1.33	2.65	24	4.63	15.72	Deficiency of liver and kidney	Oral hypoglycaemic agents, oral antihypertensive agents
Patient029	female	60	25.15	10	T2DM without DR	133	82	9	363.04	95.3	75	4.73	0.96	1.21	1.95	9	0.8	1.25	Qi-yin deficiency	Oral hypoglycaemic agents
Patient030	female	60	22.02	3	T2DM without DR	118	88	10	548.55	65.8	67	3.57	1.26	1.1	2.13	12	0.9	1.7	Qi-yin deficiency	Injectable insulin
Patient031	male	59	19.62	10	T2DM without DR	132	77	10	483.33	65.2	126	4.68	1.67	0.94	1.63	7	0.87	1.75	Qi-yin deficiency	Injectable insulin
Patient032	male	59	29.05	24	T2DM without DR	136	89	7	504.88	95.3	85	5.07	1.52	1.48	1.32	11	0.92	2.14	Qi-yin deficiency	Oral hypoglycaemic agents, oral antihypertensive agents
Patient033	female	58	28.62	3	T2DM without DR	145	81	7	514.52	60.8	132	3.7	1.16	1.46	1.84	10	0.78	1.87	Deficiency of liver and kidney	Oral hypoglycaemic agents, oral antihypertensive agents, oral anticoagulants
Patient034	male	58	19.38	8	T2DM without DR	136	85	9	582.91	107.4	67	4.44	1.38	1.11	1.04	15	1.1	2.2	Qi-yin deficiency	Injectable insulin, oral antihypertensive agents
Patient035	male	58	20.95	10	T2DM without DR	131	85	6.8	555.01	78.9	86	4.11	1.22	1.27	1.23	10	1.15	2.29	Qi-yin deficiency	Oral hypoglycaemic agents
Patient036	female	58	25.66	8	T2DM without DR	132	84	8	548.12	86.4	103	3.8	1.42	0.98	1.99	20	0.9	1.6	Qi-yin deficiency	Oral hypoglycaemic agents
Patient037	male	57	27.25	10	T2DM without DR	128	92	8	712.81	72.4	87	4.61	1.36	1.07	1.84	16	0.9	1.4	Qi-yin deficiency	Oral hypoglycaemic agents
Patient038	male	57	22.53	11	T2DM without DR	118	76	8	577.72	65.1	61	3.92	1.41	1.17	1.04	19	0.9	1.8	Qi-yin deficiency	Oral hypoglycaemic agents
Patient039	male	57	21.14	10	T2DM without DR	134	82	9	583.8	78.5	89	5.12	0.98	1.38	1.23	14	1.1	1.5	Qi-yin deficiency	Oral hypoglycaemic agents
Patient040	female	57	24.37	10	T2DM without DR	124	84	8	398.38	80.4	111	4.49	0.63	1.02	1.99	7	0.82	2	Qi-yin deficiency	Oral hypoglycaemic agents
Patient041	female	57	26.04	5	T2DM without DR	126	97	11	577.72	66.3	91	3.96	1.23	1.36	2.65	14	0.7	1.1	Qi-yin deficiency	Injectable insulin
Patient042	female	56	19.56	10	T2DM without DR	126	70	9	582.8	125.2	66	4.93	1.34	1.25	1.95	9	0.77	1.67	Qi-yin deficiency	Injectable insulin
Patient043	male	56	24.16	15	T2DM without DR	130	86	10.6	398.38	157.1	66	3.97	1.61	1.01	2.13	16	0.9	1.2	Qi-yin deficiency	Injectable insulin
Patient044	male	56	21.97	7	T2DM without DR	133	68	7	431.12	97.2	78	3.66	1.37	1.43	1.63	15	1.1	2.7	Qi-yin deficiency	Oral hypoglycaemic agents, oral antihypertensive agents
Patient045	male	56	21.3	6	T2DM without DR	130	78	6	480.39	85.6	133	4.27	0.56	1.85	1.32	16	0.9	1.3	Qi-yin deficiency	Oral hypoglycaemic agents
Patient046	male	56	23.24	5	T2DM without DR	138	88	9	543.13	85.1	82	4.54	1.55	1.33	1.84	18	1	1.7	Deficiency of liver and kidney	Oral hypoglycaemic agents, oral antihypertensive agents
Patient047	male	56	28.4	3	T2DM without DR	125	92	10	476.29	84.3	95	4.06	1.04	1.09	1.04	9	0.75	2.38	Qi-yin deficiency	Injectable insulin
Patient048	male	56	26.29	3	T2DM without DR	135	97	11	533.61	95.3	88	3.58	1.46	1.18	1.23	10	1.19	2.53	Qi-yin deficiency	Injectable insulin, oral antihypertensive agents
Patient049	male	56	25.01	10	T2DM without DR	114	72	9	775.13	65.8	134	4.89	0.82	1.23	1.95	8	0.8	1.62	Deficiency of liver and kidney	Injectable insulin
Patient050	female	56	21.63	6	T2DM without DR	122	74	8.4	513.63	65.2	70	3.51	1.29	1.45	2.21	11	1.07	2.18	Qi-yin deficiency	Oral hypoglycaemic agents
Patient051	female	56	27.83	2	T2DM without DR	129	80	6	775.15	95.3	96	4.85	1.49	0.89	2.2	11	0.5	1.5	Qi-yin deficiency	Oral hypoglycaemic agents
Patient052	male	55	23.72	1	T2DM without DR	128	74	10	429.97	60.8	86	3.22	1.27	1.4	1.58	15	0.8	1.6	Qi-yin deficiency	Injectable insulin
Patient053	male	55	25.79	10	T2DM without DR	129	81	8	273.51	107.4	134	3.17	1.31	1.22	2.65	11	1.06	2.37	Qi-yin deficiency	Oral hypoglycaemic agents
Patient054	male	55	25.79	10	T2DM without DR	123	90	7	363.04	78.9	136	4.11	1.58	1.12	1.9	12	0.94	1.7	Qi-yin deficiency	Oral hypoglycaemic agents
Patient055	female	55	23.34	8	T2DM without DR	134	77	7	548.55	65.8	69	3.8	1.68	1.38	2.14	14	1	2	Qi-yin deficiency	Oral hypoglycaemic agents
Patient056	female	55	21.88	4	T2DM without DR	128	88	10	483.73	65.2	90	4.61	1.41	1.27	2.07	10	0.7	1.4	Qi-yin deficiency	Injectable insulin
Patient057	female	54	23.14	2	T2DM without DR	125	76	7	504.88	95.3	62	3.92	0.98	1.34	2.19	11	0.9	1.6	Qi-yin deficiency	Oral hypoglycaemic agents
Patient058	male	54	23.55	8	T2DM without DR	126	94	6.1	514.57	65.2	135	5.12	0.63	0.95	1.47	10	0.7	1.1	Qi-yin deficiency	Oral hypoglycaemic agents
Patient059	male	54	19.61	1	T2DM without DR	138	87	9	582.91	63.8	108	4.49	1.23	1.48	1.81	16	0.9	1.8	Qi-yin deficiency	Injectable insulin, oral antihypertensive agents
Patient060	female	53	21.64	6	T2DM without DR	121	75	8	555.01	59.6	128	3.96	1.34	1.67	2.17	14	0.9	1.5	Qi-yin deficiency	Oral hypoglycaemic agents
Patient061	male	53	21.85	8	T2DM without DR	129	85	6	548.12	60.4	79	4.93	1.61	1.51	2.56	14	0.9	2.4	Qi-yin deficiency	Oral hypoglycaemic agents
Patient062	male	53	28.52	5	T2DM without DR	138	76	8	512.81	86.3	91	3.97	1.37	1.24	1.89	14	0.8	1.5	Qi-yin deficiency	Oral hypoglycaemic agents, oral antihypertensive agents
Patient063	female	52	19.53	10	T2DM without DR	146	70	7	573.72	97.5	73	3.66	0.56	0.79	2.46	11	0.9	1.8	Yin-yang deficiency	Oral hypoglycaemic agents, oral antihypertensive agents
Patient064	male	52	20.29	17	T2DM without DR	134	77	6.2	577.72	90.8	114	3.52	1.55	1.44	2.22	12	0.5	1.3	Qi-yin deficiency	Oral hypoglycaemic agents, oral antihypertensive agents
Patient065	male	51	22.57	8	T2DM without DR	134	69	8	582.8	93.2	118	3.69	1.04	1.43	1.92	12	0.9	2.1	Qi-yin deficiency	Oral hypoglycaemic agents
Patient066	male	50	25.21	7	T2DM without DR	137	79	9	398.38	74.9	83	4.32	1.46	0.98	1.41	14	0.8	1.4	Deficiency of liver and kidney	Oral hypoglycaemic agents, oral antihypertensive agents
Patient067	female	47	24.76	7	T2DM without DR	125	81	7	464.24	96.7	78	5.14	0.82	1.15	2.36	6	1	2.13	Deficiency of liver and kidney	Oral hypoglycaemic agents
Patient068	male	46	24.09	3	T2DM without DR	128	73	8	771.43	81.4	132	4.14	1.29	0.9	1.66	13	0.83	1.32	Qi-yin deficiency	Oral hypoglycaemic agents
Patient069	male	35	18.25	2	T2DM without DR	135	85	7	627.95	85.1	108	4.73	1.49	1.05	1.81	12	0.76	1.91	Qi-yin deficiency	Oral hypoglycaemic agents
Patient070	male	71	26.71	20	T2DM with lmNPDR	126	63	11	431.86	84.3	100	3.57	1.27	1.22	2.17	15	1.4	3.2	Qi-yin deficiency	Injectable insulin
Patient071	male	70	22.84	17	T2DM with lmNPDR	133	87	7	524.92	95.3	63	4.68	1.31	1.45	2.56	13	0.9	1.6	Qi-yin deficiency	Oral hypoglycaemic agents, oral antihypertensive agents
Patient072	male	70	21.11	10	T2DM with lmNPDR	126	79	7	498.22	65.2	140	5.07	1.58	0.83	1.89	16	1.16	2.46	Qi-yin deficiency	Oral hypoglycaemic agents
Patient073	male	67	21.97	20	T2DM with lmNPDR	118	77	9	513.61	63.8	94	3.7	1.06	1.63	2.46	8	1.23	2.1	Qi-yin deficiency	Injectable insulin
Patient074	male	67	22.99	16	T2DM with lmNPDR	128	97	7	588.21	59.6	110	4.44	1.22	1.16	2.22	12	0.91	2.21	Qi-yin deficiency	Oral hypoglycaemic agents
Patient075	female	66	25.71	9	T2DM with lmNPDR	124	83	9	300.56	60.4	73	4.11	1.08	1.72	1.92	9	0.77	1.87	Qi-yin deficiency	Oral hypoglycaemic agents
Patient076	male	66	24.22	25	T2DM with lmNPDR	134	74	9	491.96	86.3	82	3.8	1.68	0.73	1.41	15	1.3	2.6	Qi-yin deficiency	Oral hypoglycaemic agents, oral antihypertensive agents
Patient077	male	66	18.68	8	T2DM with lmNPDR	118	76	10	591.22	97.5	104	4.61	1.41	1.55	2.39	10	1.07	2.14	Qi-yin deficiency	Injectable insulin
Patient078	male	65	21.9	6	T2DM with lmNPDR	136	76	10	582.91	90.8	131	3.92	0.98	1.21	2.23	16	0.9	2.1	Deficiency of liver and kidney	Injectable insulin
Patient079	male	65	26.12	20	T2DM with lmNPDR	126	82	9	555.01	93.2	117	5.12	0.63	0.69	1.68	14	1.1	1.7	Qi-yin deficiency	Oral hypoglycaemic agents
Patient080	male	65	23.44	8	T2DM with lmNPDR	128	82	8	548.32	74.9	118	4.49	1.23	0.89	1.77	12	1	2.4	Qi-yin deficiency	Oral hypoglycaemic agents
Patient081	male	64	21.55	2	T2DM with lmNPDR	126	82	7	712.81	96.7	137	3.96	1.34	1.4	2.13	13	0.7	1.8	Qi-yin deficiency	Oral hypoglycaemic agents
Patient082	male	64	26.23	14	T2DM with lmNPDR	125	72	8	572.72	81.4	126	4.93	1.61	1.22	1.89	14	1.77	4.05	Qi-yin deficiency	Oral hypoglycaemic agents
Patient083	female	63	24.24	9	T2DM with lmNPDR	127	90	6	577.72	75.6	91	3.97	1.37	1.12	1.46	8	0.8	1.7	Qi-yin deficiency	Oral hypoglycaemic agents
Patient084	female	62	17.01	23	T2DM with lmNPDR	126	71	6.5	582.8	74.4	63	3.66	0.56	1.38	2.53	11	1	2.4	Qi-yin deficiency	Oral hypoglycaemic agents
Patient085	female	62	13.41	4	T2DM with lmNPDR	125	84	10	398.28	72.4	128	4.27	1.55	1.27	1.76	16	1	1.4	Qi-yin deficiency	Injectable insulin
Patient086	female	62	29.3	9	T2DM with lmNPDR	128	75	10	464.24	68.9	115	4.54	1.04	1.34	2.02	12	0.8	1.5	Qi-yin deficiency	Oral hypoglycaemic agents
Patient087	male	61	20.2	10	T2DM with lmNPDR	126	86	8	363.04	67.2	101	4.06	1.46	0.95	1.83	12	1.2	1.9	Qi-yin deficiency	Oral hypoglycaemic agents
Patient088	male	60	23.45	17	T2DM with lmNPDR	128	90	6	548.55	65.2	126	3.58	0.82	1.48	2.46	8	0.8	1.87	Qi-yin deficiency	Oral hypoglycaemic agents
Patient089	female	60	28.12	8	T2DM with lmNPDR	138	77	8	483.73	63.8	131	4.89	1.29	1.67	1.64	12	0.9	1.7	Qi-yin deficiency	Oral hypoglycaemic agents, oral antihypertensive agents
Patient090	female	60	23.44	10	T2DM with lmNPDR	156	80	6	504.88	75.6	70	3.51	1.49	1.51	2.05	19	1	2	Qi-yin deficiency	Oral hypoglycaemic agents, oral antihypertensive agents
Patient091	female	60	24.03	18	T2DM with lmNPDR	119	78	9	514.57	74.4	134	4.85	1.27	1.24	1.96	13	1.1	1.6	Qi-yin deficiency	Injectable insulin
Patient092	female	60	32.38	20	T2DM with lmNPDR	134	80	8.4	512.91	72.4	98	3.22	1.31	0.79	1.54	10	1.05	2.17	Deficiency of liver and kidney	Oral hypoglycaemic agents, oral antihypertensive agents, oral anticoagulants
Patient093	female	60	27.68	14	T2DM with lmNPDR	125	70	6.9	555.01	68.9	97	3.17	1.58	1.44	1.84	12	1	1.7	Qi-yin deficiency	Oral hypoglycaemic agents
Patient094	female	60	26.58	10	T2DM with lmNPDR	138	75	10	548.12	67.2	137	3.31	1.06	1.43	2.13	10	0.9	2	Qi-yin deficiency	Oral hypoglycaemic agents, oral antihypertensive agents
Patient095	female	60	31.96	10	T2DM with lmNPDR	159	91	8.7	712.81	65.2	97	3.85	1.22	0.98	1.54	14	1	2.2	Qi-yin deficiency	Oral hypoglycaemic agents, oral antihypertensive agents, oral anticoagulants
Patient096	male	59	20.2	4	T2DM with lmNPDR	135	85	8	573.72	87.6	102	3.41	1.08	1.31	1.25	13	0.8	1.3	Deficiency of liver and kidney	Oral hypoglycaemic agents
Patient097	female	59	23.24	15	T2DM with lmNPDR	143	87	6	577.72	75.6	89	4.72	0.82	1.57	1.73	10	0.8	1.6	Qi-yin deficiency	Oral hypoglycaemic agents
Patient098	female	58	24.77	10	T2DM with lmNPDR	135	90	10	582.8	91.5	90	4.66	1.29	1.33	0.83	15	1.1	2.2	Qi-yin deficiency	Injectable insulin
Patient099	male	57	23.05	10	T2DM with lmNPDR	123	87	7	398.38	86.2	140	4.42	1.49	1.21	1.15	18	1.27	3.55	Deficiency of liver and kidney	Oral hypoglycaemic agents
Patient100	female	57	26.29	7	T2DM with lmNPDR	136	74	8	464.24	86.7	140	5.24	1.27	1.1	1.78	14	0.7	1.7	Deficiency of liver and kidney	Oral hypoglycaemic agents
Patient101	female	57	27.24	10	T2DM with lmNPDR	123	80	9	771.43	127.8	87	4.35	1.31	0.94	2.49	15	0.7	1.6	Qi-yin deficiency	Injectable insulin
Patient102	male	56	24.49	15	T2DM with lmNPDR	119	92	11	627.95	119.1	132	4.19	1.58	1.48	2.15	17	1.3	2.7	Deficiency of liver and kidney	Injectable insulin, oral antihypertensive agents
Patient103	male	56	21.88	23	T2DM with lmNPDR	119	75	8	431.86	81	125	5.35	1.06	1.46	1.06	12	1.2	3.4	Qi-yin deficiency	Injectable insulin
Patient104	female	56	28.04	10	T2DM with lmNPDR	151	75	10	524.92	50.6	76	4.33	1.22	1.37	1.85	18	1.1	1.9	Deficiency of liver and kidney	Oral hypoglycaemic agents, oral antihypertensive agents
Patient105	male	55	28.7	10	T2DM with lmNPDR	127	77	8	498.22	65.2	106	4.59	1.08	0.87	2.04	13	1.2	2.2	Qi-yin deficiency	Injectable insulin
Patient106	female	55	17.07	26	T2DM with lmNPDR	122	90	10	513.61	64	79	4.04	1.68	1.52	2.2	12	0.6	1.3	Qi-yin deficiency	Injectable insulin, oral antihypertensive agents
Patient107	male	54	26.57	10	T2DM with lmNPDR	141	91	9.2	588.21	64.7	81	4.54	1.41	1.39	2.25	18	0.8	2.11	Yin-yang deficiency	Oral hypoglycaemic agents, oral antihypertensive agents
Patient108	male	54	23.34	11	T2DM with lmNPDR	132	75	6	310.56	52.4	79	4.89	0.98	1.07	1.82	14	0.8	1.6	Qi-yin deficiency	Oral hypoglycaemic agents
Patient109	male	54	21.97	10	T2DM with lmNPDR	120	85	6	491.96	87.6	136	4.13	0.63	1.26	1.56	12	0.9	1.6	Qi-yin deficiency	Oral hypoglycaemic agents
Patient110	male	54	21.22	3	T2DM with lmNPDR	161	79	7	591.21	75.6	100	4.25	1.23	1.04	1.85	13	1.1	2.5	Deficiency of liver and kidney	Oral hypoglycaemic agents, oral antihypertensive agents
Patient111	male	54	24.07	1	T2DM with lmNPDR	141	77	10	582.91	91.5	80	4.46	1.34	1.12	2.47	14	0.6	1.3	Qi-yin deficiency	Oral hypoglycaemic agents, oral antihypertensive agents
Patient112	male	54	24.22	20	T2DM with lmNPDR	132	87	11	515.01	86.2	113	3.99	1.11	1.27	1.81	18	1.18	2.34	Qi-yin deficiency	Oral hypoglycaemic agents, oral antihypertensive agents
Patient113	female	53	17.78	1	T2DM with lmNPDR	122	71	10	548.32	86.7	120	4.53	1.46	1.47	2.35	11	0.91	1.81	Qi-yin deficiency	Injectable insulin
Patient114	female	53	25.89	8	T2DM with lmNPDR	127	79	8	612.81	127.8	94	3.78	1.12	0.92	1.67	14	0.8	1.3	Deficiency of liver and kidney	Oral hypoglycaemic agents
Patient115	male	52	20.15	12	T2DM with lmNPDR	152	79	10	572.72	119.1	86	4.71	1.4	1.67	2.52	18	1.6	3.1	Qi-yin deficiency	Oral hypoglycaemic agents, oral antihypertensive agents
Patient116	male	52	26.67	5	T2DM with lmNPDR	151	96	6	429.97	81	89	4.35	1.52	1.16	2.34	12	0.8	1.3	Qi-yin deficiency	Oral hypoglycaemic agents, oral antihypertensive agents, oral anticoagulants
Patient117	male	51	23.83	12	T2DM with lmNPDR	114	81	6.1	273.21	50.6	82	3.32	1.09	1.57	1.45	18	1.9	4.1	Qi-yin deficiency	Oral hypoglycaemic agents
Patient118	female	51	25.59	5	T2DM with lmNPDR	128	81	11	363.04	65.2	77	4.97	1.15	0.77	2.58	13	0.57	1.42	Qi-yin deficiency	Injectable insulin
Patient119	female	51	23.05	3	T2DM with lmNPDR	133	70	11	548.55	64	64	3.53	0.98	1.56	1.96	11	0.7	1.4	Qi-yin deficiency	Injectable insulin
Patient120	female	50	21.48	12	T2DM with lmNPDR	144	81	11.2	483.73	64.7	101	5.2	0.78	1.23	2.47	20	0.8	1.7	Qi-yin deficiency	Oral hypoglycaemic agents, oral antihypertensive agents
Patient121	male	49	27.18	10	T2DM with lmNPDR	141	77	8	504.88	52.4	125	2.74	1.56	0.92	2.05	11	0.76	1.82	Qi-yin deficiency	Oral hypoglycaemic agents, oral antihypertensive agents
Patient122	male	46	25.01	0.5	T2DM with lmNPDR	132	69	8	514.57	143.2	114	3.43	1.22	1.19	2.21	14	0.8	1.78	Qi-yin deficiency	Oral hypoglycaemic agents
Patient123	male	43	19.84	10	T2DM with lmNPDR	134	83	11	582.91	63.4	125	4.66	1.71	1.12	1.4	13	0.9	1.58	Qi-yin deficiency	Oral hypoglycaemic agents, oral antihypertensive agents
Patient124	male	69	20.81	3	T2DM with hNPDR	121	76	6.3	555.01	57.2	61	4.39	1.68	1.64	1.78	25	0.94	2.2	Qi-yin deficiency	Oral hypoglycaemic agents
Patient125	female	61	26.3	23	T2DM with hNPDR	130	63	9	548.12	56.3	116	3.08	1.16	1.88	2.49	20	1.2	2.5	Qi-yin deficiency	Injectable insulin
Patient126	male	59	24.45	1	T2DM with hNPDR	135	74	7	712.81	56.6	63	4.72	1.34	0.92	2.15	16	1.1	2.1	Qi-yin deficiency	Oral hypoglycaemic agents, oral antihypertensive agents
Patient127	female	66	26.22	14	T2DM with hNPDR	136	75	6	573.72	120.6	94	3.28	1.18	1.18	1.06	16	1.1	2.5	Deficiency of liver and kidney	Oral hypoglycaemic agents
Patient128	female	78	21.09	10	T2DM with hNPDR	112	75	9	582.8	60.8	81	3.16	1.14	1.29	1.85	12	0.8	1.4	Deficiency of liver and kidney	Injectable insulin
Patient129	female	57	26.35	10	T2DM with hNPDR	123	77	6	398.38	97.1	109	5.02	0.71	1.53	2.04	23	1.4	2.7	Deficiency of liver and kidney	Oral hypoglycaemic agents
Patient130	male	55	23.67	15	T2DM with hNPDR	150	80	6	411.12	87.6	68	4.42	0.92	1.62	2.2	16	0.9	2.9	Deficiency of liver and kidney	Oral hypoglycaemic agents, oral antihypertensive agents
Patient131	male	82	22.41	10	T2DM with hNPDR	136	84	7	430.39	75.6	60	3.84	1.19	1.37	2.25	45	3.9	18.8	Deficiency of liver and kidney	Oral hypoglycaemic agents
Patient132	female	50	23.53	3	T2DM with hNPDR	112	75	9	549.13	91.5	128	2.88	1.06	1.68	1.82	10	0.8	2.1	Yin-yang deficiency	Injectable insulin
Patient133	male	56	19.59	1	T2DM with hNPDR	126	77	8	476.29	86.2	95	3.72	1.22	1.44	1.56	16	1.1	1.9	Yin-yang deficiency	Oral hypoglycaemic agents
Patient134	female	59	22.86	10	T2DM with hNPDR	122	80	8	513.61	86.7	82	4.65	1.08	1.2	1.85	16	0.8	1.8	Deficiency of liver and kidney	Oral hypoglycaemic agents
Patient135	male	62	22.23	4	T2DM with hNPDR	126	66	7	458.48	127.8	68	4.9	1.68	1.12	2.47	20	1.2	3.3	Deficiency of liver and kidney	Oral hypoglycaemic agents
Patient136	female	68	20.81	18	T2DM with hNPDR	137	94	9	494.8	119.1	93	3.72	1.41	1.22	1.81	15	1.2	2.5	Deficiency of liver and kidney	Oral hypoglycaemic agents, oral antihypertensive agents
Patient137	male	56	31.14	19	T2DM with hNPDR	147	90	9	481.22	81	111	4.41	0.98	1.64	2.21	16	1.6	2.3	Qi-yin deficiency	Oral hypoglycaemic agents, oral antihypertensive agents, oral anticoagulants
Patient138	male	73	18.14	2	T2DM with hNPDR	138	89	7	629.62	50.6	72	4.28	0.63	1.08	1.4	19	1.5	2.7	Qi-yin deficiency	Oral hypoglycaemic agents, oral antihypertensive agents
Patient139	female	65	20.32	1	T2DM with hNPDR	129	86	8	514.74	65.2	78	4.3	1.23	1.92	2.23	19	0.7	1.4	Yin-yang deficiency	Injectable insulin
Patient140	male	55	22.86	12	T2DM with hNPDR	141	91	7.8	524.57	64	112	3.86	1.34	1.18	2.12	27	1.4	2.8	Deficiency of liver and kidney	Oral hypoglycaemic agents, oral antihypertensive agents
Patient141	male	52	26.03	17	T2DM with hNPDR	138	65	6	551.29	64.7	92	3.49	1.61	1.29	1.61	59	1.7	2.5	Deficiency of liver and kidney	Oral hypoglycaemic agents
Patient142	female	52	28.3	4	T2DM with hNPDR	147	82	7	504.88	52.4	126	4.3	1.37	1.53	2.11	11	0.8	1.1	Deficiency of liver and kidney	Oral hypoglycaemic agents, oral antihypertensive agents
Patient143	male	53	23.94	16	T2DM with hNPDR	127	80	8	517.57	143.2	67	4.19	0.56	1.62	2.35	11	1.1	1.9	Deficiency of liver and kidney	Oral hypoglycaemic agents
Patient144	male	50	25.06	5	T2DM with hNPDR	137	85	6	582.91	63.4	107	3.47	1.55	1.37	1.73	16	1.7	4	Deficiency of liver and kidney	Oral hypoglycaemic agents, oral antihypertensive agents
Patient145	female	65	30.43	10	T2DM with hNPDR	138	75	11	555.01	57.2	91	3.96	1.04	1.68	1.88	10	0.7	1.9	Deficiency of liver and kidney	Oral hypoglycaemic agents, oral antihypertensive agents
Patient146	female	69	23.88	10	T2DM with hNPDR	148	71	7	548.12	56.3	66	3.6	1.46	2.44	2.25	8	0.9	2.2	Deficiency of liver and kidney	Oral hypoglycaemic agents, oral antihypertensive agents
Patient147	male	54	23.74	5	T2DM with hNPDR	144	86	7	712.81	56.6	111	5.04	0.82	1.2	1.21	16	3.7	16.3	Yin-yang deficiency	Oral hypoglycaemic agents, oral antihypertensive agents
Patient148	male	50	21.11	6	T2DM with hNPDR	136	66	11	573.72	120.6	76	4.84	1.29	1.12	2.36	18	1.4	4.7	Deficiency of liver and kidney	Injectable insulin
Patient149	male	69	21.97	15	T2DM with hNPDR	135	75	8	572.8	60.8	138	4.6	1.49	1.22	2.53	28	1.1	2.2	Deficiency of liver and kidney	Oral hypoglycaemic agents
Patient150	male	53	22.2	1	T2DM with hNPDR	135	69	12	398.38	97.1	103	4.34	1.27	0.92	1.69	15	1	2	Qi-yin deficiency	Injectable insulin
Patient151	male	62	23.66	20	T2DM with hNPDR	132	69	10	411.12	93.2	87	4.7	1.31	1.19	2.05	17	1.6	3.8	Qi-yin deficiency	Injectable insulin
Patient152	male	54	22.32	10	T2DM with hNPDR	136	77	6.7	430.79	74.9	128	4.32	1.58	1.12	2.31	19	0.7	1.4	Deficiency of liver and kidney	Oral hypoglycaemic agents, oral antihypertensive agents
Patient153	male	69	20.8	3	T2DM with hNPDR	121	76	8	549.13	96.7	84	5.14	1.06	1.64	1.82	25	0.94	2.2	Qi-yin deficiency	Oral hypoglycaemic agents
Patient154	male	53	26.1	1	T2DM with hNPDR	148	86	6	476.29	81.4	91	4.84	1.22	1.88	1.82	15	1	2	Qi-yin deficiency	Oral hypoglycaemic agents
Patient155	male	74	23.55	10	T2DM with hNPDR	136	81	11.2	517.61	75.6	106	4.6	1.08	0.92	2.68	22	1	2.1	Deficiency of liver and kidney	Oral hypoglycaemic agents, oral antihypertensive agents
Patient156	male	43	22.61	8	T2DM with hNPDR	128	77	8	458.48	74.4	126	4.34	0.82	1.18	2.34	16	1.4	3.3	Deficiency of liver and kidney	Oral hypoglycaemic agents
Patient157	male	45	24.16	15	T2DM with hNPDR	129	84	7	494.8	72.4	101	4.7	1.29	1.29	1.96	19	1.1	2.2	Deficiency of liver and kidney	Oral hypoglycaemic agents
Patient158	male	69	22.63	27	T2DM with hNPDR	136	76	11	481.22	68.9	72	4.32	1.49	1.53	1.57	20	1.4	3	Deficiency of liver and kidney	Oral hypoglycaemic agents, oral antihypertensive agents
Patient159	female	56	24.92	4	T2DM with hNPDR	133	72	6	559.69	67.2	134	4.97	1.27	1.62	2.36	13	0.9	1.8	Deficiency of liver and kidney	Oral hypoglycaemic agents, oral antihypertensive agents
Patient160	female	51	21.89	11	T2DM with hNPDR	129	80	9	573.33	65.2	115	3.53	1.31	1.37	1.84	13	1	2.3	Deficiency of liver and kidney	Injectable insulin
Patient161	male	43	20.96	2	T2DM with hNPDR	131	76	7	351.34	63.8	76	5.2	1.58	1.68	1.42	16	1	1.7	Deficiency of liver and kidney	Oral hypoglycaemic agents, oral antihypertensive agents
Patient162	male	54	23.62	6	T2DM with hNPDR	120	77	8	630.04	75.6	140	2.74	1.06	1.44	2.03	19	0.7	1.4	Yin-yang deficiency	Oral hypoglycaemic agents
Patient163	female	63	26.51	18	T2DM with hNPDR	122	94	8	471.48	74.4	63	3.43	1.22	1.2	2.26	15	0.8	2.3	Qi-yin deficiency	Oral hypoglycaemic agents
Patient164	male	51	23.12	10	T2DM with hNPDR	130	68	10	334.95	72.4	71	4.66	1.08	1.12	1.69	18	1.4	3	Qi-yin deficiency	Injectable insulin
Patient165	male	50	22.95	8	T2DM with hNPDR	128	78	8	619.21	68.9	87	4.39	1.68	1.22	1.71	17	1.3	3.4	Qi-yin deficiency	Oral hypoglycaemic agents
Patient166	male	61	28.1	13	T2DM with hNPDR	135	79	6	422.48	67.2	119	3.08	1.41	1.64	2.16	10	0.8	2.5	Deficiency of liver and kidney	Oral hypoglycaemic agents
Patient167	male	55	23.1	16	T2DM with hNPDR	122	83	8	527.74	65.2	104	4.72	0.98	1.08	1.33	11	0.8	1.1	Deficiency of liver and kidney	Oral hypoglycaemic agents
Patient168	female	65	24.81	11	T2DM with hNPDR	136	76	6	673.73	87.6	109	3.28	0.63	1.92	2.45	27	1.4	2.8	Deficiency of liver and kidney	Oral hypoglycaemic agents
Patient169	male	59	23.14	4	T2DM with hNPDR	123	68	7	572.8	63.8	109	3.16	1.23	2.18	2.37	12	1.1	2.6	Deficiency of liver and kidney	Oral hypoglycaemic agents
Patient170	female	70	26.31	8	T2DM with hNPDR	131	86	6.5	398.38	75.6	90	5.02	1.34	1.29	1.56	18	1.5	4.1	Deficiency of liver and kidney	Oral hypoglycaemic agents
Patient171	male	63	23.16	16	T2DM with hNPDR	125	79	5.5	411.12	74.4	116	5.04	1.11	1.29	1.85	20	1.3	2.2	Deficiency of liver and kidney	Oral hypoglycaemic agents
Patient172	male	56	22.46	8	T2DM with hNPDR	128	77	9	430.79	72.4	117	4.84	1.46	1.53	2.12	16	0.9	1.6	Deficiency of liver and kidney	Oral hypoglycaemic agents
Patient173	male	32	17.09	4	T2DM with hNPDR	129	82	7	549.13	68.9	125	4.6	1.12	1.62	1.84	32	1.4	2.7	Deficiency of liver and kidney	Oral hypoglycaemic agents
Patient174	male	69	22.99	15	T2DM with PDR	130	84	7	476.29	67.2	88	4.34	1.4	1.37	1.89	18	2.8	4.6	Yin-yang deficiency	Oral hypoglycaemic agents, oral antihypertensive agents
Patient175	male	43	23.95	1	T2DM with PDR	128	89	9.3	517.61	65.2	67	4.7	1.52	1.68	1.92	13	1.1	1.9	Yin-yang deficiency	Oral hypoglycaemic agents
Patient176	female	64	25.71	21	T2DM with PDR	126	90	10	458.48	87.6	100	4.32	1.09	1.44	1.78	38	5.7	31.8	Yin-yang deficiency	Oral hypoglycaemic agents
Patient177	female	83	23.83	22	T2DM with PDR	131	76	11	494.8	75.6	101	5.14	1.15	1.2	1.95	14	1.6	3.7	Deficiency of liver and kidney	Injectable insulin
Patient178	male	62	19.49	10	T2DM with PDR	130	80	9	481.22	91.5	120	4.84	0.98	1.12	2.36	21	2.7	4.7	Deficiency of liver and kidney	Oral hypoglycaemic agents
Patient179	female	72	26.11	5	T2DM with PDR	123	62	8	559.69	86.2	60	4.6	0.78	1.22	2.53	12	1	1.8	Yin-yang deficiency	Oral hypoglycaemic agents
Patient180	male	54	19.25	20	T2DM with PDR	134	80	6.1	573.33	86.7	134	4.34	1.56	1.64	1.69	21	3.9	19.2	Yin-yang deficiency	Oral hypoglycaemic agents, oral antihypertensive agents
Patient181	male	67	25.61	22	T2DM with PDR	132	78	11	351.34	127.8	122	4.7	1.06	1.08	2.05	16	1.6	2.8	Yin-yang deficiency	Injectable insulin
Patient182	male	62	24.15	22	T2DM with PDR	134	86	7.5	514.57	119.1	116	4.32	1.22	1.92	2.31	28	1.7	4.1	Yin-yang deficiency	Oral hypoglycaemic agents
Patient183	male	61	18.75	15	T2DM with PDR	128	81	10	382.91	81	101	4.97	1.08	2.18	1.82	24	5.3	26.6	Yin-yang deficiency	Injectable insulin
Patient184	male	67	24.39	11	T2DM with PDR	116	78	7	555.01	50.6	108	3.53	1.68	1.37	1.82	14	1.1	1.9	Deficiency of liver and kidney	Oral hypoglycaemic agents
Patient185	male	70	25.47	16	T2DM with PDR	136	76	6	548.12	65.2	135	5.2	1.41	1.68	2.68	19	1.5	3.6	Yin-yang deficiency	Oral hypoglycaemic agents, oral antihypertensive agents
Patient186	male	65	24.09	22	T2DM with PDR	120	74	6	712.87	64	117	2.74	0.98	1.44	2.34	10	1.1	2.3	Yin-yang deficiency	Oral hypoglycaemic agents
Patient187	male	60	23.53	15	T2DM with PDR	129	69	9.5	573.72	64.7	138	3.43	0.63	1.2	1.96	10	0.9	2	Yin-yang deficiency	Injectable insulin
Patient188	female	51	26.35	10	T2DM with PDR	132	81	7	582.83	52.4	114	4.66	1.23	1.12	1.57	15	1	1.9	Deficiency of liver and kidney	Oral hypoglycaemic agents
Patient189	male	65	24	20	T2DM with PDR	116	72	7	398.38	87.6	115	4.39	1.34	1.22	2.36	15	1.1	1.8	Yin-yang deficiency	Oral hypoglycaemic agents
Patient190	female	49	19.56	12	T2DM with PDR	128	88	11	451.12	75.6	88	3.08	1.61	1.64	1.84	19	2.1	3.5	Yin-yang deficiency	Injectable insulin
Patient191	male	55	20.2	3	T2DM with PDR	121	91	8	430.39	70.9	87	4.36	1.38	1.08	1.42	20	3.89	8.1	Qi-yin deficiency	Oral hypoglycaemic agents, oral antihypertensive agents
Patient192	female	83	22.6	31	T2DM with PDR	128	88	13.7	549.13	129.9	97	4.18	0.56	1.92	2.03	19	2.63	3.88	Yin-yang deficiency	Injectable insulin
Patient193	male	43	21.94	3	T2DM with PDR	129	92	6	476.29	63.4	117	2.76	1.55	1.18	2.62	12	1.95	2.4	Yin-yang deficiency	Oral hypoglycaemic agents, oral antihypertensive agents
Patient194	male	45	29.93	3	T2DM with PDR	118	98	8	559.69	80.4	89	3.64	1.04	1.29	2.01	12	1.29	2.7	Yin-yang deficiency	Oral hypoglycaemic agents
Patient195	male	61	22.98	24	T2DM with PDR	132	71	8	573.33	86.3	71	5.1	1.46	1.53	1.71	26	3.79	9.11	Yin-yang deficiency	Oral hypoglycaemic agents
Patient196	male	48	23.43	10	T2DM with PDR	158	98	9	351.34	136.7	60	4.76	0.82	1.62	1.97	8	1.95	4.82	Yin-yang deficiency	Oral hypoglycaemic agents, oral antihypertensive agents
Patient197	female	55	29.96	20	T2DM with PDR	161	82	9	630.04	112.4	62	3.56	1.29	1.37	2.54	15	4.77	21.06	Yin-yang deficiency	Oral hypoglycaemic agents, oral antihypertensive agents, oral anticoagulants
Patient198	male	50	22.83	20	T2DM with PDR	155	83	10	471.48	107.9	108	4.27	1.59	1.68	1.77	11	2.24	3.47	Yin-yang deficiency	Injectable insulin, oral anticoagulants
Patient199	male	61	26.12	24	T2DM with PDR	132	71	10	334.95	103.4	73	4.42	1.27	2.44	1.34	26	3.79	9.11	Yin-yang deficiency	Oral hypoglycaemic agents
Patient200	female	70	29.83	18	T2DM with PDR	127	69	8	619.21	98.4	84	4.16	1.31	1.18	2.2	9	0.88	2.19	Yin-yang deficiency	Oral hypoglycaemic agents, oral anticoagulants
Patient201	female	71	22.95	20	T2DM with PDR	142	60	11	422.48	98.4	140	3.72	1.58	1.21	2.32	21	1.01	3.68	Qi-yin deficiency	Oral hypoglycaemic agents, oral antihypertensive agents
Patient202	male	64	24.5	20	T2DM with PDR	143	79	6.2	527.74	97.4	89	4.95	1.06	1.3	1.76	10	1.19	2.88	Yin-yang deficiency	Oral hypoglycaemic agents, oral antihypertensive agents
Patient203	male	54	26.21	10	T2DM with PDR	129	87	6	673.73	97.2	92	4.86	1.22	1.2	2.23	10	1.16	2.53	Yin-yang deficiency	Oral hypoglycaemic agents
Patient204	male	60	23.81	8	T2DM with PDR	131	80	9	572.8	97.1	139	3.83	1.08	1.21	1.58	13	0.96	2.51	Yin-yang deficiency	Injectable insulin
Patient205	female	62	24.22	23	T2DM with PDR	137	87	9	398.38	95.7	109	5.04	0.82	1.52	2.42	14	0.98	3.12	Yin-yang deficiency	Oral hypoglycaemic agents, oral antihypertensive agents
Patient206	male	69	22.27	10	T2DM with PDR	121	86	6.6	411.12	92.2	111	3.73	1.29	0.96	2.19	19	1.85	3.67	Yin-yang deficiency	Oral hypoglycaemic agents
Patient207	male	54	24.84	16	T2DM with PDR	138	74	12	430.79	91.5	136	3.98	1.49	1.1	1.21	16	1.24	2.9	Deficiency of liver and kidney	Oral hypoglycaemic agents, oral antihypertensive agents
Patient208	male	43	22.89	6	T2DM with PDR	130	90	9	476.29	66.5	136	4.53	1.27	1.25	2.46	6.9	1.29	3.66	Yin-yang deficiency	Oral hypoglycaemic agents
Patient209	male	64	25.61	13	T2DM with PDR	125	80	5	513.61	116	113	4.26	1.31	1.36	1.82	15	1.1	2.82	Yin-yang deficiency	Oral hypoglycaemic agents
Patient210	female	61	23.41	5	T2DM with PDR	115	85	10	458.48	63.4	64	2.98	1.58	1.63	2.68	14.2	1.11	3.2	Yin-yang deficiency	Injectable insulin
Patient211	female	47	22.96	15	T2DM with PDR	140	80	9	494.8	86.2	123	4.62	1.06	1.24	2.34	13.4	0.85	6.41	Yin-yang deficiency	Oral hypoglycaemic agents, oral antihypertensive agents
Patient212	female	45	21.42	20	T2DM with PDR	158	82	7	481.22	86.7	75	3.97	1.22	0.92	1.84	6.6	1.11	3.88	Yin-yang deficiency	Oral hypoglycaemic agents, oral antihypertensive agents
Patient213	female	59	23.41	10	T2DM with PDR	144	77	6	619.62	127.8	108	3.66	1.08	1.53	2.68	50.8	0.89	8.95	Yin-yang deficiency	Oral hypoglycaemic agents, oral antihypertensive agents
Patient214	male	51	24.82	3	T2DM with PDR	128	75	12.4	514.74	119.1	83	4.27	1.68	0.95	2.34	15.6	1.18	2.43	Yin-yang deficiency	Injectable insulin
Patient215	male	39	18.45	5	T2DM with PDR	130	80	8	527.57	81	113	4.54	1.41	1.45	1.96	7.5	1.04	2.92	Yin-yang deficiency	Oral hypoglycaemic agents
Patient216	female	45	20.86	15	T2DM with PDR	139	80	7	531.29	50.6	81	4.06	0.98	0.83	1.57	12.3	0.7	3.88	Yin-yang deficiency	Oral hypoglycaemic agents, oral antihypertensive agents
Patient217	female	81	28.36	6	T2DM with PDR	146	80	7	411.12	65.2	85	3.58	0.63	1.63	2.36	19	2.36	10.62	Yin-yang deficiency	Oral hypoglycaemic agents, oral antihypertensive agents, oral anticoagulants
Patient218	male	52	22.81	15	T2DM with PDR	130	80	12.5	430.79	64	109	4.89	1.23	1.16	1.84	10.3	1.14	6.12	Yin-yang deficiency	Injectable insulin
Patient219	female	30	17.28	10	T2DM with PDR	123	80	9	476.29	64.7	79	3.51	1.34	1.72	1.42	9.9	2.92	4.68	Yin-yang deficiency	Injectable insulin
Patient220	female	34	17.52	10	T2DM with PDR	128	90	11	513.61	52.4	66	4.85	1.11	0.73	2.03	25.5	3.82	4.6	Yin-yang deficiency	Injectable insulin, oral antihypertensive agents
Patient221	female	58	23.67	15	T2DM with PDR	125	80	6.3	458.48	143.2	137	3.22	1.46	1.55	2.62	6	0.96	4.2	Yin-yang deficiency	Oral hypoglycaemic agents
Patient222	female	57	22.85	5	T2DM with PDR	160	60	9	494.8	134	68	3.17	1.12	1.48	2.01	6.3	0.94	2.62	Yin-yang deficiency	Oral hypoglycaemic agents, oral antihypertensive agents, oral anticoagulants
Patient223	male	47	23.68	14	T2DM with PDR	130	80	7	481.22	124.8	127	3.31	1.4	1.65	1.71	12.1	1.02	2.55	Yin-yang deficiency	Oral hypoglycaemic agents, oral antihypertensive agents
Notes: BMI, body mass index; DR, diabetic retinopathy; lmNPDR, light or moderate no proliferative DR; hNPDR, heavy no proliferative DR; PDR, proliferative DR; SBP, systolic blood pressure; DBP, diastolic blood pressure; HbA1c, glycosylated hemoglobin; UPCR, urine protein creatinine ratio; SCr, serum creatinine; eGFR, glomerular filtration rate; TC, total cholesterol; TG, triglyceride; HDL, high-d…
