# Supplementary material for: The association of diabetic retinopathy and diabetic kidney disease in patients with type 2 diabetes mellitus: a prospective observational research study
Source: Front Endocrinol (Lausanne). 2025 Sep 1;16:1473517. doi: 10.3389/fendo.2025.1473517 (PMC12433849; doi:10.3389/fendo.2025.1473517)
Supplement: Supplementary file 5 [file Table2.xlsx]

## Sheet: Sheet1
Supplementary table 2. Raw data on subject demographics and clinical characteristics of healthy examinees in the prospective observational research.
Patient ID	Genders	Age	BMI	SBP (mmHg)	DBP (mmHg)	HbA1c (%)	UPCR	SCr (mmol/l)	eGFR (ml/min/1.73 m2)	TC (mmol/l)	TG (mmol/l)	HDL (mmol/l)	LDL (mmol/l)	Hcy	CysC	β2-MG
Examinee01	male	44	23.67	135	78	4	619.62	58.6	91	5.14	1.38	1.12	2.45	7	0.84	0.85
Examinee02	male	49	21.85	119	72	6	266.51	93.4	100	4.84	1.25	1.62	2.37	10	0.59	2.49
Examinee03	female	50	20.65	122	69	4.3	631.07	95.3	96	4.6	1.42	0.84	1.56	7	0.8	0.7
Examinee04	male	50	25.21	139	100	5.5	187.95	85.6	97	4.34	1.36	1.06	1.85	10	0.64	0.92
Examinee05	male	52	21.97	112	73	5.1	509.51	76.4	110	4.7	1.42	1.35	2.12	9	0.9	0.8
Examinee06	male	52	20.29	126	70	4.5	325.61	68.2	115	4.32	0.96	1.62	1.84	8	0.73	1.37
Examinee07	female	52	19.53	138	78	4.6	280.19	91.3	98	4.97	1.35	2.04	1.89	10	0.76	0.92
Examinee08	male	52	21.88	141	83	5.4	460.15	55.8	115	3.53	1.24	2.02	1.92	12	0.75	0.69
Examinee09	female	52	24.69	124	65	4.7	537.12	75.9	106	5.2	1.33	1.62	1.78	9	0.75	1.16
Examinee10	male	53	20.67	124	73	5.2	299.05	84.6	101	2.74	1.11	1.06	1.95	12	0.53	1.5
Examinee11	female	53	20.55	168	90	6	284.15	53.6	111	3.73	1.37	1.08	2.36	9	0.94	0.63
Examinee12	female	53	23.88	143	116	4	342.11	92.4	93	4.66	0.56	1.42	2.53	14	0.67	1.1
Examinee13	male	53	23.46	151	98	4.2	470.61	86.4	96	4.39	1.55	1.62	1.69	12	0.67	1.98
Examinee14	male	54	22.3	130	78	4.9	381.54	72.6	97	4.08	1.64	1.84	2.05	9	0.76	0.6
Examinee15	male	54	22.85	125	73	5.4	486.09	65.6	120	4.72	1.49	1.27	2.31	11	0.8	0.56
Examinee16	male	54	19.84	124	75	4.8	280.19	58.2	114	3.28	1.03	1.62	3.25	12	0.72	1.26
Examinee17	male	55	21.95	119	72	4.4	360.15	90.7	118	5.26	0.85	1.53	3.05	11	0.64	0.9
Examinee18	male	55	22.72	122	70	5.3	437.12	60.3	96	5.14	0.97	1.62	2.61	9	0.75	0.6
Examinee19	male	55	19.27	132	76	5.6	299.05	66.4	92	3.62	1.26	1.37	2.84	12	0.85	1.2
Examinee20	female	55	18.09	129	79	5.2	284.15	76.6	113	3.95	1.34	1.68	2.85	10	0.83	1.16
Examinee21	male	56	23.55	130	81	5.5	342.14	84.2	104	4.98	1.45	2.44	2.03	8	0.59	0.5
Examinee22	male	56	18.62	126	75	5.1	265.54	58.6	108	4.14	1.4	1.18	2.32	10	0.77	0.67
Examinee23	male	56	22.01	125	74	4.5	389.07	95.2	109	2.95	1.2	1.21	1.76	13	0.62	2.41
Examinee24	male	56	20.66	133	90	4.6	640.12	54.1	97	3.65	1.09	1.3	2.23	9	0.82	2.31
Examinee25	female	56	23.75	107	67	5.4	336.61	61.3	117	3.37	0.54	1.2	1.58	9	0.77	1.2
Examinee26	male	56	22.76	125	72	4.7	260.18	67.5	115	4.06	0.95	1.21	2.42	11	0.91	2.36
Examinee27	female	57	23.12	129	70	5.2	451.55	86.5	95	3.58	1.21	1.52	2.19	10	1.05	0.6
Examinee28	female	57	21.64	128	76	6	206.48	72.3	92	4.89	0.71	0.96	1.21	11	0.68	0.87
Examinee29	male	57	21.14	147	81	4	322.12	77.4	110	3.51	0.81	1.1	2.46	8	0.65	0.67
Examinee30	male	57	22.67	137	82	4.2	478.54	81.4	100	4.85	0.62	1.25	1.82	12	0.69	0.8
Examinee31	female	58	21.1	121	76	4.9	486.09	59.2	98	4.22	0.89	1.36	2.68	9	0.86	0.9
Examinee32	male	58	20.52	130	62	5.4	280.19	64.1	114	3.17	1.48	1.08	2.34	8	0.87	0.75
Examinee33	female	59	22.43	139	81	4.8	368.15	66.7	118	3.38	1.62	1.92	1.84	9	0.86	1.07
Examinee34	male	60	22.98	131	74	4.6	437.12	58.2	92	5.14	1.12	1.18	2.68	11	0.73	0.76
Examinee35	female	60	21.87	135	84	5.4	299.55	90.7	113	4.84	1.37	1.29	2.34	10	0.66	1.62
Examinee36	female	61	24.29	135	72	4.7	284.15	60.3	104	4.6	1.53	1.53	1.96	6	0.73	1.32
Examinee37	male	61	20.67	126	76	5.2	332.14	66.4	108	4.34	1.25	1.62	1.57	7	0.65	1.13
Examinee38	female	61	22.43	129	73	6	265.54	76.6	109	4.7	1.62	1.37	2.36	9	0.8	0.88
Examinee39	female	61	20.03	162	86	4	369.05	84.2	97	4.32	0.56	1.68	2.25	10	0.7	0.62
Examinee40	male	62	24.59	124	72	4.2	284.15	58.6	117	4.54	1.55	2.84	1.82	7	0.68	0.59
Examinee41	female	63	24.11	107	65	4.9	342.51	76.6	115	4.89	1.04	1.2	1.56	14	0.86	1.51
Examinee42	female	63	22.66	123	70	5.4	450.61	84.2	117	4.13	1.49	1.12	1.85	9	0.67	1.29
Examinee43	male	63	19.62	140	90	4.8	381.54	58.6	115	4.25	0.83	1.22	2.47	11	0.81	0.68
Examinee44	female	63	20.61	120	74	4.4	486.09	95.2	95	4.46	1.26	0.92	3.02	11	0.79	0.69
Examinee45	male	63	25.56	153	104	5.3	287.19	54.1	92	3.99	1.49	1.92	1.82	8	0.66	2.16
Examinee46	male	63	21.97	128	68	5.6	360.15	61.3	110	4.53	1.27	1.74	2.15	8	0.69	1.37
Examinee47	male	65	20.66	115	74	5.2	570.91	67.5	100	3.78	1.31	1.65	1.06	13	0.73	1.2
Examinee48	male	67	21.49	107	77	5.5	186.55	86.5	98	4.71	1.58	1.48	1.85	14	0.75	1.38
Examinee49	male	67	19.65	128	77	5.1	322.05	72.3	114	3.28	1.33	1.25	2.04	10	0.68	2.23
Examinee50	male	70	18.25	132	79	4.5	265.4	77.4	118	5.01	1.41	1.23	2.2	12	0.8	1.5
Notes: BMI, body mass index; DR, diabetic retinopathy; SBP, systolic blood pressure; DBP, diastolic blood pressure; HbA1c, glycosylated hemoglobin; UPCR, urine protein creatinine ratio; SCr, serum creatinine; eGFR, glomerular filtration rate; TC, total cholesterol; TG, triglyceride; HDL, high-density lipoprotein cholesterol; LDL, low-density lipoprotein cholesterol; Hcy, homocysteine; CysC, serum…
