# Supplementary material for: The association of diabetic retinopathy and diabetic kidney disease in patients with type 2 diabetes mellitus: a prospective observational research study
Source: Front Endocrinol (Lausanne). 2025 Sep 1;16:1473517. doi: 10.3389/fendo.2025.1473517 (PMC12433849; doi:10.3389/fendo.2025.1473517)
Supplement: Supplementary file 6 [file Table3.xlsx]

## Sheet: Sheet1
Supplementary table 3. The comparation of clinical characteristics between the control group and each T2DM subgroup in the prospective observational research.
Clinical characteristics	Group					Statistical values via test	P value	h²/e²	Cohen's d	Effective size
	Control group (n=50)	T2DM without DR (n=69)	T2DM with lmNPDR (n=54)	T2DM with hNPDR (n=50)	T2DM with PDR (n=50)
Gender (male/female)	32/18	40/29	31/23	34/16	30/20	χ2/F = 1.799	0.773
Age (mean ± sd, years)	57.18 ± 5.21	58.87 ± 6.58	58.44 ± 6.22	58.72 ± 9.56	57.64 ± 11.71	χ2/F = 0.441	0.779
BMI (mean ± sd, kg/m2)	21.81 ± 1.80	23.03 ± 2.89	23.85 ± 3.61	23.55 ± 2.72	23.52 ± 2.87	χ2/F = 4.040	0.003	0.0543
Duration of T2DM (years)	NA	8.00 (5.00,10.00)	10.00 (8.00,15.25)	10.00 (4.00,15.00)	15.00 (9.50,20.00)	H = 18.260	< 0.001	0.697	0.274	Medium
Hcy (μmol/L)	10.00 (9.00, 11.25)	13.00 (10.50, 15.50)	13.00 (12.00, 15.00)	16.00 (15.00, 20.00)	14.10 (10.23, 19.00)	H = 74.748	< 0.001	0.1081	0.348	Medium
CysC (mg/L)	0.75 (0.67, 0.81)	0.90 (0.80, 1.01)	0.91 (0.80, 1.12)	1.10 (0.90, 1.40)	1.22 (1.02, 2.43)	H = 108.143	< 0.001	0.2081	0.513	Big
β2-MG (mg/L)	1.00 (0.69, 1.37)	1.80 (1.57, 2.14)	1.87 (1.60, 2.24)	2.30 (1.90, 2.83)	3.63 (2.55, 4.73)	H = 136.166	< 0.001	0.34	0.718	Big
Notes: BMI, body mass index; DR, diabetic retinopathy; lmNPDR, light or moderate no proliferative DR; hNPDR, heavy no proliferative DR; PDR, proliferative DR; Hcy, homocysteine; CysC, serum cystatin C; β2-MG, β2-microglobulin.
