# Supplementary material for: The association of diabetic retinopathy and diabetic kidney disease in patients with type 2 diabetes mellitus: a prospective observational research study
Source: Front Endocrinol (Lausanne). 2025 Sep 1;16:1473517. doi: 10.3389/fendo.2025.1473517 (PMC12433849; doi:10.3389/fendo.2025.1473517)
Supplement: Supplementary file 7 [file Table4.xlsx]

## Sheet: Sheet1
Supplementary table 4. The comparation between the traditional Chinese medicine syndrome types and DR or DKD in the prospective observational research.
Clinical characteristics				Statistical values via test	P value	e²	Cohen's d	Effective size
	Qi-yin deficiency (n=118)	Deficiency of liver and kidney (n=55)	Yin-yang deficiency (n=50)
Gender (male/female)	71/47	34/21	30/20	χ2/F = 0.050	0.975
Age (mean ± sd, years)	59.12 ± 6.66	58.84 ± 9.57	56.48 ± 10.92	χ2/F = 1.754	0.175
Hcy (μmol/L)	14.00 (11.00, 16.00)	16.00 (13.00, 19.00)	14.10 (10.00, 19.00)	H = 9.679	0.008	0.0349	0.19	Small
CysC (mg/L)	0.90 (0.80, 1.10)	1.10 (0.80, 1.40)	1.15 (0.96, 2.27)	H = 26.100	< 0.001	0.1095	0.351	Medium
β2-MG (mg/L)	1.87 (1.60, 2.22)	2.20 (1.80, 2.80)	3.34 (2.38, 4.72)	H = 51.373	< 0.001	0.2244	0.538	Big
Notes: DR, diabetic retinopathy; DKD, diabetic kidney disease; Hcy, homocysteine; CysC, serum cystatin C; β2-MG, β2-microglobulin.
